# Supplementary material for: Technical emptiability of dairy product packaging and its environmental implications in Austria
Source: PeerJ. 2019 Sep 10;7:e7578. doi: 10.7717/peerj.7578 (PMC6743449; doi:10.7717/peerj.7578)
Supplement: Supplemental Information 3 — Results for each impact category and life cycle stage [file peerj-07-7578-s003.xlsx]

## Sheet: Tabelle1
								PRIMARY PACKAGING | per mass of food contents																	PRIMARY PACKAGING | per kg distributed food																	PRODUCTION OF DAIRY PRODUCT | per mass of food contents
Primary packaging	Mass of primary packaging [g]	Volume [L]	Food contents [g]	EMPT 22°C and 7°C [g]	EMPT 22°C and 7°C [%]	Variability [percentage points]	Variability [percent]	Climate change, total [kg CO2eq]	Freshwater and terrestrial acidification [mol H+eq]	Freshwater Ecotoxicity [CTU]	Freshwater Eutrophication [kg P-Eq]	Marine Eutrophication [kg N-Eq]	Terrestrial Eutrophication [mol N-Eq]	Carcinogenic Effects [CTUh]	Ionising Radiation [kg U235-Eq]	Non-Carcinogenic Effects [CTUh]	Ozone Layer Depletion [kg CFC-11-Eq]	Photochemical Ozone Depletion [kg NMVOC-Eq]	Respiratory Effects, Inorganics [disease incidence]	Dissipated Water [m³ Water-Eq]	Fossils [MJ]	Land Use [points]	Minerals and Metals [kg Sb-Eq]	PEF, Total [dimensionless]	Climate change, total [kg CO2eq]	Freshwater and terrestrial acidification [mol H+eq]	Freshwater Ecotoxicity [CTU]	Freshwater Eutrophication [kg P-Eq]	Marine Eutrophication [kg N-Eq]	Terrestrial Eutrophication [mol N-Eq]	Carcinogenic Effects [CTUh]	Ionising Radiation [kg U235-Eq]	Non-Carcinogenic Effects [CTUh]	Ozone Layer Depletion [kg CFC-11-Eq]	Photochemical Ozone Depletion [kg NMVOC-Eq]	Respiratory Effects, Inorganics [disease incidence]	Dissipated Water [m³ Water-Eq]	Fossils [MJ]	Land Use [points]	Minerals and Metals [kg Sb-Eq]	PEF, Total [dimensionless]	Climate change, total [kg CO2eq]	Freshwater and terrestrial acidification [mol H+eq]	Freshwater Ecotoxicity [CTU]	Freshwater Eutrophication [kg P-Eq]	Marine Eutrophication [kg N-Eq]	Terrestrial Eutrophication [mol N-Eq]	Carcinogenic Effects [CTUh]	Ionising Radiation [kg U235-Eq]
Buttermilk | Beverage carton bottle top, variant A	23.21	0.495	518.07	20.59	0.0397437	0.00422439	0.106291	0.047661	0.00026567	0.0439996	7.6234e-06	8.56481e-05	0.000622713	5.5594e-10	0.00220711	7.61376e-09	1.26744e-07	0.000468424	4.31529e-09	0.00451577	0.83311	10.9405	6.02425e-08	0.000557876	0.0919973	0.000512806	0.0849298	1.4715e-05	0.000165322	0.00120199	1.0731e-09	0.00426025	1.46964e-08	2.44647e-07	0.000904172	8.32955e-09	0.00871652	1.6081	21.1178	1.16283e-07	0.00107684	0.554301	0.0175837	0.395242	0.000108173	0.00240592	0.0761874	8.86832e-09	0.0193928
Buttermilk | Beverage carton bottle top, variant B	23.28	0.495	518.63	20.4	0.0393344	0.00377108	0.0958723	0.0479211	0.000266517	0.0442325	7.61695e-06	8.59782e-05	0.00062484	5.57915e-10	0.00220677	7.62139e-09	1.27377e-07	0.000470642	4.33215e-09	0.00450784	0.837376	10.976	6.02656e-08	0.0005602	0.0923995	0.000513887	0.0852872	1.46867e-05	0.000165779	0.00120479	1.07575e-09	0.00425499	1.46952e-08	2.45603e-07	0.000907471	8.35306e-09	0.00869182	1.61459	21.1634	1.16201e-07	0.00108015	0.547193	0.0173582	0.390174	0.000106786	0.00237507	0.0752104	8.7546e-09	0.0191441
Buttermilk | Beverage carton, gable top	21.85	0.495	503.12	16.91	0.0336103	0.00117921	0.0350848	0.0398742	0.000248879	0.0378735	7.40318e-06	8.25417e-05	0.000594965	5.04341e-10	0.00209073	7.39052e-09	1.26807e-07	0.00045272	4.15728e-09	0.00370477	0.722868	10.9178	5.86269e-08	0.000513216	0.0792538	0.000494672	0.0752773	1.47146e-05	0.00016406	0.00118255	1.00243e-09	0.00415552	1.46894e-08	2.52041e-07	0.000899824	8.263e-09	0.0073636	1.43677	21.7001	1.16527e-07	0.00102007	0.538305	0.0170763	0.383836	0.000105051	0.00233649	0.0739888	8.61241e-09	0.0188332
Cafe latte | PET bottle	25.19	0.45	472.34	2.5	0.0052928	0.000769379	0.145363	0.170977	0.000600077	0.347435	3.98791e-05	0.000112013	0.00114341	1.69335e-09	0.0106379	1.14305e-08	4.85778e-09	0.000374409	5.28763e-09	0.0461194	2.52729	0.731222	3.80038e-07	0.00128769	0.361979	0.00127044	0.735561	8.44288e-05	0.000237145	0.00242072	3.58503e-09	0.0225218	2.41996e-08	1.02845e-08	0.000792669	1.11945e-08	0.0976402	5.35057	1.54808	8.04587e-07	0.00272619	0.78967	0.0245323	1.12612	0.000158684	0.00371207	0.106118	1.47938e-08	0.0282476
Cafe latte | PP cup	13.89	0.25	245.32	3.07	0.0125143	0.00540803	0.432149	0.0598758	0.000215394	0.0716173	9.49445e-06	4.44611e-05	0.000436114	6.86835e-10	0.00323704	5.42661e-09	1.7047e-09	0.00015909	2.70871e-09	0.0104161	0.914199	3.09744	8.05748e-08	0.000459146	0.244072	0.000878014	0.291934	3.87023e-05	0.000181237	0.00177773	2.79975e-09	0.0131952	2.21205e-08	6.94887e-09	0.000648498	1.10416e-08	0.0424593	3.72656	12.6261	3.28448e-07	0.00187162	0.415912	0.0129554	0.588647	8.3108e-05	0.00192949	0.0560597	7.74975e-09	0.0146927
Chocolate milk | Beverage carton, flat top	9.94	0.707	262.36	3.31	0.0126163	0.00253717	0.201103	0.015655	0.000112823	0.0145409	3.55429e-06	3.84437e-05	0.000275584	2.16764e-10	0.000971405	3.45413e-09	6.09898e-08	0.000210651	1.93245e-09	0.00148311	0.301002	5.24708	2.7641e-08	0.000227782	0.05967	0.000430033	0.0554233	1.35474e-05	0.00014653	0.0010504	8.26209e-10	0.00370257	1.31656e-08	2.32466e-07	0.000802907	7.36564e-09	0.00565296	1.14729	19.9995	1.05355e-07	0.000868203	0.337034	0.00892549	0.993624	6.16038e-05	0.00152396	0.0385238	5.47519e-09	0.0104604
Chocolate milk | PET bottle, variant A	21.31	0.4	428.71	3.44	0.00802407	0.00145209	0.180967	0.133224	0.000469593	0.269905	3.27924e-05	8.08999e-05	0.000917934	1.32147e-09	0.0142129	8.53735e-09	3.77192e-09	0.000277432	3.71133e-09	0.0304804	2.0636	0.668199	2.93226e-07	0.00101954	0.310755	0.00109536	0.629576	7.64909e-05	0.000188705	0.00214115	3.08243e-09	0.0331527	1.99141e-08	8.79831e-09	0.000647131	8.65696e-09	0.0710979	4.81352	1.55863	6.83973e-07	0.00237815	0.887271	0.0230292	2.8651	0.000159046	0.00394348	0.0994044	1.43175e-08	0.0264351
Chocolate milk | PET bottle, variant B	31	0.25	750.45	7.44	0.00991405	0.00127269	0.128372	0.209622	0.000738709	0.434573	4.93164e-05	0.000137896	0.00140894	2.0896e-09	0.0131271	1.41451e-08	6.02747e-09	0.00045865	6.51223e-09	0.0568724	3.10005	0.907448	4.75311e-07	0.00158322	0.279329	0.000984354	0.579084	6.57158e-05	0.000183752	0.00187746	2.78446e-09	0.0174924	1.88488e-08	8.03181e-09	0.000611166	8.67777e-09	0.0757844	4.13092	1.2092	6.33368e-07	0.00210969	1.29729	0.0321956	4.83287	0.000228475	0.00579241	0.138837	2.09688e-08	0.0373224
Cream, 23% fat | Beverage carton, flat top	8.52	0.2	201.47	8.43	0.0418425	0.00310079	0.0741064	0.0120314	9.61731e-05	0.0122583	3.06185e-06	3.34569e-05	0.000237857	1.83356e-10	0.000828688	3.04532e-09	5.44449e-08	0.000184101	1.68393e-09	0.00108201	0.238405	4.68166	2.42822e-08	0.000191455	0.0597179	0.000477357	0.0608443	1.51975e-05	0.000166064	0.00118061	9.10093e-10	0.00411321	1.51155e-08	2.70238e-07	0.000913789	8.35822e-09	0.00537059	1.18333	23.2375	1.20525e-07	0.000950292	0.721526	0.0228885	0.514481	0.000140807	0.00313175	0.0991721	1.15438e-08	0.0252434
Cream, 36% fat | HDPE bottle	25.27	0.25	251.32	2.08	0.0082763	0.000654754	0.0791119	0.1487	0.000343204	0.111029	6.37095e-06	6.57016e-05	0.000594606	9.99317e-10	0.00241375	4.81268e-09	-2.79346e-10	0.000309537	3.51849e-09	0.0167065	2.06144	0.971578	3.15336e-08	0.000873205	0.591674	0.0013656	0.441785	2.53499e-05	0.000261426	0.00236593	3.97627e-09	0.00960428	1.91496e-08	-1.11152e-09	0.00123165	1.40001e-08	0.0664749	8.20246	3.8659	1.25472e-07	0.00347448	1.26605	0.0401621	0.902752	0.000247073	0.00549524	0.174016	2.02557e-08	0.0442942
Cream, 36% fat | PS cup	7.47	0.283	251.24	1.66	0.00660723	0.00110582	0.167365	0.0601299	0.000163023	0.0397973	2.77655e-06	2.8434e-05	0.000269099	5.13237e-10	0.000539662	1.84014e-09	-1.1464e-10	0.000109868	1.55543e-09	0.0110963	0.729088	-0.016414	2.4541e-08	0.000345296	0.239332	0.000648875	0.158403	1.10514e-05	0.000113175	0.00107108	2.04282e-09	0.002148	7.32424e-09	-4.56297e-10	0.000437303	6.19099e-09	0.0441661	2.90196	-0.065332	9.76795e-08	0.00137437	1.26565	0.0401493	0.902465	0.000246994	0.00549349	0.17396	2.02493e-08	0.0442801
Curd cheese, creamy | PS tub	8.44	0.281	254.01	1.71	0.00673202	0.00208305	0.309425	0.0690611	0.000204756	0.0457737	4.7814e-06	3.5512e-05	0.000341772	7.3583e-10	0.000645737	2.75524e-09	1.29418e-11	0.00013273	2.01656e-09	0.0127389	0.835159	-0.0082791	4.32523e-08	0.000411538	0.271883	0.000806092	0.180205	1.88237e-05	0.000139805	0.00134551	2.89686e-09	0.00254217	1.0847e-08	5.09498e-11	0.00052254	7.93891e-09	0.0501513	3.2879	-0.0325936	1.70278e-07	0.00162016	0.713141	0.0194372	0.46453	0.00017227	0.00267244	0.0834613	1.03633e-08	0.0329512
Curd cheese, crumbly | PS tub	8.39	0.281	254.58	0.64	0.00251394	0.0011216	0.446153	0.06859	0.000202407	0.0454579	4.66227e-06	3.51146e-05	0.000337664	7.22859e-10	0.000639924	2.70158e-09	4.99759e-12	0.000131469	1.9903e-09	0.0126523	0.829582	-0.00879699	4.21387e-08	0.000407914	0.269424	0.000795062	0.17856	1.83136e-05	0.000137932	0.00132636	2.83942e-09	0.00251364	1.06119e-08	1.96307e-11	0.000516417	7.81799e-09	0.0496988	3.25863	-0.0345549	1.65523e-07	0.0016023	0.714741	0.0194808	0.465573	0.000172656	0.00267844	0.0836486	1.03865e-08	0.0330252
Fresh cheese, herbs | PP tub	8.77	0.197	152.43	0.71	0.00465788	0.00163105	0.350171	0.0550208	0.000150778	0.0278954	3.81211e-06	2.77747e-05	0.000263276	5.01061e-10	0.000619236	1.88615e-09	-4.74288e-11	0.000114869	1.50587e-09	0.00767799	0.774158	-0.00957321	2.91877e-08	0.000338369	0.360958	0.000989162	0.183004	2.50089e-05	0.000182213	0.00172719	3.28715e-09	0.00406243	1.23739e-08	-3.11151e-10	0.000753585	9.87907e-09	0.0503706	5.07878	-0.0628039	1.91483e-07	0.00221983	0.683913	0.0197838	0.461274	0.000153329	0.0027147	0.0852659	1.03141e-08	0.0287289
Fresh cheese, radish | PP tub, variant A	13.55	0.2	150.89	0.72	0.00477169	0.00126275	0.264633	0.0784193	0.000223896	0.0605964	8.36512e-06	4.23174e-05	0.000407215	7.18276e-10	0.00171383	3.1682e-09	4.16934e-10	0.000172313	2.1984e-09	0.00981128	1.18496	0.0216484	6.7789e-08	0.000512694	0.519712	0.00148384	0.401593	5.54385e-05	0.000280452	0.00269876	4.76026e-09	0.0113581	2.09967e-08	2.76316e-09	0.00114198	1.45695e-08	0.0650227	7.85314	0.143471	4.49261e-07	0.0033978	0.727659	0.0189973	0.467714	0.000172048	0.00268779	0.0805055	1.01802e-08	0.028817
Fresh cheese, radish | PP tub, variant B	13.1	0.216	198.64	0.92	0.00463149	0.000727467	0.15707	0.0829164	0.000231745	0.0424886	6.08071e-06	4.25166e-05	0.000404432	7.94211e-10	0.000922371	3.00586e-09	-3.90879e-11	0.000174174	2.32787e-09	0.0116793	1.16068	-0.0119596	4.78481e-08	0.000512689	0.417421	0.00116666	0.213898	3.06117e-05	0.000214039	0.002036	3.99824e-09	0.00464343	1.51322e-08	-1.96778e-10	0.000876832	1.1719e-08	0.0587964	5.84315	-0.0602073	2.40878e-07	0.002581	0.884553	0.0214228	0.50971	0.000217332	0.00291456	0.0896278	1.13138e-08	0.0341583
Fresh cheese, sweet pepper | PP tub	12.99	0.219	202.43	0.82	0.00405078	0.000863315	0.213123	0.0821151	0.000228226	0.0420599	5.90417e-06	4.18995e-05	0.000398147	7.7628e-10	0.000909727	2.93108e-09	-4.96875e-11	0.000172048	2.28907e-09	0.0115601	1.14981	-0.0126153	4.6338e-08	0.000506672	0.405647	0.00112743	0.207775	2.91665e-05	0.000206983	0.00196684	3.83481e-09	0.00449403	1.44795e-08	-2.45455e-10	0.000849914	1.1308e-08	0.0571068	5.68002	-0.0623194	2.28909e-07	0.00250295	0.851095	0.0244602	0.571827	0.00019247	0.0033571	0.105379	1.27829e-08	0.0361529
Fresh cheese, sweetended | PS cup	2.29	0.055	49.5	0.24	0.00484848	0.000953846	0.196731	0.0171388	4.22131e-05	0.0113646	4.05824e-07	7.46474e-06	6.89783e-05	1.04025e-10	0.000172274	3.97867e-10	-5.82778e-11	2.98086e-05	3.84356e-10	0.00321301	0.209439	0.0348455	3.03457e-09	9.51178e-05	0.346237	0.00085279	0.229588	8.19846e-06	0.000150803	0.0013935	2.10151e-09	0.00348028	8.03772e-09	-1.17733e-09	0.000602194	7.76476e-09	0.0649093	4.2311	0.70395	6.13044e-08	0.00192157	0.117489	0.00304837	0.0770811	2.98011e-05	0.000434808	0.0130411	1.75805e-09	0.00579575
L-free skimmed milk | Beverage carton, gable top	29.46	1	1030.89	3.62	0.00351153	0.000411142	0.117084	0.0532548	0.000335434	0.0507025	1.00068e-05	0.000111473	0.000803026	6.78078e-10	0.00282083	9.98809e-09	1.71692e-07	0.000611486	5.61426e-09	0.00494282	0.968366	14.7814	7.92506e-08	0.000690712	0.051659	0.000325383	0.0491832	9.70699e-06	0.000108133	0.000778964	6.5776e-10	0.00273631	9.68881e-09	1.66548e-07	0.000593163	5.44603e-09	0.00479471	0.93935	14.3385	7.68759e-08	0.000670016	1.2715	0.0403348	0.906635	0.000248135	0.00551887	0.174764	2.03428e-08	0.0444847
Liquid yogurt | Beverage carton, bottle top	21.66	0.485	500.99	21.94	0.0437933	0.00200613	0.0458091	0.0416597	0.000247245	0.0390659	7.23264e-06	8.10531e-05	0.000586237	5.08021e-10	0.00206439	7.22712e-09	1.22673e-07	0.000444192	4.08301e-09	0.0038924	0.742935	10.5654	5.7255e-08	0.000514007	0.0831548	0.000493512	0.0779773	1.44367e-05	0.000161786	0.00117016	1.01403e-09	0.00412063	1.44257e-08	2.44862e-07	0.000886629	8.14988e-09	0.00776942	1.48293	21.0891	1.14284e-07	0.00102598	0.766819	0.0207455	0.502889	0.000178603	0.00286191	0.0888719	1.11229e-08	0.0344037
Liquid yogurt | Beverage carton, gable top	21.68	0.47	506.09	21.16	0.0418107	0.00359774	0.0860482	0.0344995	0.000245686	0.0339646	7.59776e-06	8.37302e-05	0.000598777	4.81262e-10	0.00209383	7.5685e-09	1.33019e-07	0.000460101	4.21548e-09	0.00315379	0.654653	11.4441	6.02182e-08	0.000496747	0.0681687	0.00048546	0.0671118	1.50127e-05	0.000165445	0.00118314	9.50941e-10	0.00413726	1.49549e-08	2.62837e-07	0.000909129	8.32951e-09	0.00623168	1.29355	22.6128	1.18987e-07	0.000981538	0.669337	0.0176167	0.432933	0.000159874	0.00243404	0.0753049	9.55162e-09	0.0310703
Liquid yogurt, blueb | PET bottle	25.08	0.33	349.64	20.25	0.0579167	0.00433839	0.0749074	0.169643	0.00059425	0.345881	3.9383e-05	0.000110928	0.00113194	1.67971e-09	0.0105073	1.13249e-08	4.81265e-09	0.000371116	5.2399e-09	0.0456043	2.50712	0.727514	3.77218e-07	0.00127633	0.485193	0.0016996	0.989249	0.000112639	0.000317264	0.00323744	4.8041e-09	0.0300518	3.23902e-08	1.37646e-08	0.00106142	1.49865e-08	0.130432	7.17057	2.08075	1.07888e-06	0.00365042	0.337141	0.00771207	0.225303	8.95904e-05	0.00120331	0.0325418	5.27845e-09	0.0181639
Liquid yogurt, strawberry | PET bottle	7.18	0.117	125.8	1.8	0.0143084	0.0020829	0.145571	0.0468569	0.000150392	0.0921647	8.36503e-06	2.79911e-05	0.000280116	4.63098e-10	0.00221517	2.76257e-09	1.12548e-09	9.92475e-05	1.35234e-09	0.00759165	0.68097	0.107399	1.0454e-07	0.000331155	0.372472	0.00119549	0.732629	6.64947e-05	0.000222505	0.00222668	3.68123e-09	0.0176087	2.196e-08	8.94661e-09	0.000788931	1.07499e-08	0.060347	5.41312	0.853725	8.31003e-07	0.00263239	0.144323	0.00362321	0.0937122	3.58442e-05	0.000516184	0.015425	2.10129e-09	0.00707283
Liquid yogurt, vanilla | PET bottle	25	0.472	501.13	9.79	0.0195358	0.00472375	0.241799	0.163403	0.000531432	0.329162	3.0297e-05	9.89725e-05	0.000993277	1.63829e-09	0.00798476	9.87438e-09	4.07224e-09	0.000347713	4.77067e-09	0.0265461	2.38387	0.377699	3.77782e-07	0.001165	0.326069	0.00106047	0.65684	6.04574e-05	0.000197499	0.00198208	3.26919e-09	0.0159335	1.97042e-08	8.12612e-09	0.000693857	9.51982e-09	0.0529726	4.75698	0.753696	7.53861e-07	0.00232476	0.80778	0.0197646	0.482212	0.000180945	0.00321192	0.0845575	1.07681e-08	0.0340933
Low-fat cream alternative | PET bottle	23.29	0.25	256.99	9.9	0.0385229	0.000824156	0.0213939	0.159521	0.000564075	0.316699	3.72146e-05	0.000104997	0.00107191	1.64013e-09	0.00973931	1.0786e-08	4.48307e-09	0.00035156	5.0111e-09	0.0425697	2.34932	0.650831	3.52417e-07	0.00120117	0.620728	0.00219493	1.23234	0.00014481	0.000408564	0.00417102	6.38207e-09	0.0378976	4.19705e-08	1.74445e-08	0.00136799	1.94992e-08	0.165647	9.14168	2.53251	1.37133e-06	0.004674	0.137928	0.00352031	0.174132	2.67157e-05	0.000930312	0.0151849	2.70869e-09	0.00502271
Low-fat cream alternative | Multi-layer polymer pouch	5.65	0.2	204.37	2.25	0.0110094	0.00546601	0.496484	0.0228618	5.20518e-05	0.0140779	1.12179e-06	9.86966e-06	9.32116e-05	1.4608e-10	0.000536125	6.40301e-10	1.31191e-10	4.53791e-05	4.78368e-10	0.00423466	0.316935	0.104988	1.88396e-08	0.000136696	0.111865	0.000254694	0.0688844	5.48902e-06	4.82931e-05	0.000456092	7.14782e-10	0.0026233	3.13305e-09	6.41929e-10	0.000222044	2.3407e-09	0.0207206	1.55079	0.513714	9.21836e-08	0.000668868	0.109687	0.00279951	0.138478	2.12455e-05	0.000739826	0.0120757	2.15407e-09	0.00399429
Low-fat milk | Beverage carton, flat top	29.75	1	1034.43	4.46	0.00431155	0.00141	0.327029	0.0676301	0.000414755	0.0573823	1.46427e-05	0.000120587	0.000925498	1.34679e-09	0.00315236	1.16442e-08	1.59358e-07	0.000623868	6.32908e-09	0.00734337	1.1729	13.71	1.19813e-07	0.00079697	0.0653791	0.00040095	0.0554724	1.41553e-05	0.000116573	0.000894694	1.30196e-09	0.00304743	1.12567e-08	1.54054e-07	0.000603104	6.11842e-09	0.00709895	1.13386	13.2537	1.15825e-07	0.000770443	1.13752	0.0360846	0.811101	0.000221989	0.00493733	0.156349	1.81992e-08	0.0397972
Low-fat milk | Beverage carton, gable top	35.86	1	1035.07	4.69	0.00453109	0.000949464	0.209544	0.0782978	0.000500789	0.0712802	1.76963e-05	0.000147031	0.00112227	1.65054e-09	0.00377194	1.43856e-08	1.98019e-07	0.000763534	7.73678e-09	0.00828625	1.36064	17.0289	1.47608e-07	0.000953044	0.0756449	0.000483821	0.0688651	1.70967e-05	0.00014205	0.00108424	1.59462e-09	0.00364414	1.38982e-08	1.9131e-07	0.000737664	7.47464e-09	0.0080055	1.31454	16.4519	1.42607e-07	0.000920753	1.12284	0.035619	0.800635	0.000219124	0.00487363	0.154332	1.79644e-08	0.0392837
Sour milk | PP cup	8.22	0.224	184.43	0.95	0.00515101	0.00355999	0.691126	0.02993	0.0001263	0.0206935	5.1616e-06	2.70507e-05	0.000264734	4.63728e-10	0.00178215	3.80952e-09	8.73429e-10	9.3802e-05	1.84448e-09	0.00573768	0.451049	2.62008	3.85611e-08	0.000249337	0.162284	0.00068481	0.112202	2.79868e-05	0.000146672	0.00143542	2.51439e-09	0.009663	2.06557e-08	4.73583e-09	0.000508605	1.0001e-08	0.0311103	2.44564	14.2064	2.09083e-07	0.00135193	0.259709	0.00676263	0.290664	6.25555e-05	0.00102332	0.0288686	3.89672e-09	0.0123321
Sour milk | PS cup	7.74	0.248	200.86	1.51	0.00751767	0.00139091	0.185019	0.0613729	0.000165975	0.0409526	2.63029e-06	2.8901e-05	0.000273106	5.3641e-10	0.000460406	1.90791e-09	-1.33874e-10	0.000111996	1.60058e-09	0.0116307	0.739495	0.0015029	2.64451e-08	0.000351251	0.305551	0.000826321	0.203886	1.30952e-05	0.000143886	0.00135968	2.67057e-09	0.00229217	9.49871e-09	-6.66506e-10	0.000557583	7.96862e-09	0.0579044	3.68164	0.00748234	1.31659e-07	0.00174873	0.296613	0.00761801	0.210103	7.23864e-05	0.00115387	0.0324811	4.741e-09	0.0142214
Whole milk | Beverage carton, gable top	28.85	1	1031.65	3.25	0.00315029	0.000593924	0.18853	0.051679	0.000328371	0.049315	9.82319e-06	0.000109336	0.000787187	6.62248e-10	0.00276423	9.80328e-09	1.6881e-07	0.000599843	5.50647e-09	0.0047917	0.942468	14.5324	7.78009e-08	0.000675245	0.0500935	0.000318297	0.0478021	9.52182e-06	0.000105981	0.000763037	6.41931e-10	0.00267943	9.50252e-09	1.63631e-07	0.00058144	5.33754e-09	0.00464469	0.913554	14.0866	7.5414e-08	0.000654529	1.48706	0.047173	1.06034	0.000290203	0.00645452	0.204393	2.37917e-08	0.0520264
Whole milk | Glass bottle	431.98	1	1032.81	3.32	0.00321453	0.000275771	0.0857887	0.442998	0.00325268	0.281738	0.000111633	0.000505556	0.00616789	8.46211e-09	0.0219163	5.70258e-08	7.07054e-08	0.00154997	4.07851e-08	0.0211159	7.41774	9.39567	1.12244e-06	0.0042139	0.428925	0.00314935	0.272788	0.000108087	0.000489496	0.00597195	8.19329e-09	0.0212201	5.52143e-08	6.84592e-08	0.00150074	3.94895e-08	0.0204451	7.1821	9.09719	1.08678e-06	0.00408003	1.48873	0.0472261	1.06153	0.000290529	0.00646178	0.204623	2.38184e-08	0.0520849
Yogurt, cereals | PS cup	9.17	0.265	174.96	1.19	0.00680155	0.000486727	0.0715611	0.0700434	0.000167376	0.0471704	1.12651e-06	2.95237e-05	0.000271252	4.21554e-10	0.000567523	1.39339e-09	-3.24828e-10	0.000121382	1.52891e-09	0.0128574	0.857476	0.00608515	1.03154e-08	0.000383783	0.400339	0.000956652	0.269607	6.43869e-06	0.000168746	0.00155036	2.40943e-09	0.00324373	7.96406e-09	-1.85658e-09	0.000693769	8.73862e-09	0.0734876	4.90098	0.0347802	5.89588e-08	0.00219355	0.350602	0.00944337	0.283955	8.26209e-05	0.00167856	0.0404805	5.7242e-09	0.0151919
Yogurt, chocolate | PS cup	9.35	0.165	130.34	1.53	0.0117385	0.00339569	0.289277	0.0692478	0.000209003	0.0743646	6.30487e-06	3.68204e-05	0.000357489	7.57041e-10	0.00112179	3.1808e-09	3.9992e-10	0.000135594	2.04431e-09	0.0125424	0.873878	0.0399025	7.34959e-08	0.000429767	0.531286	0.00160352	0.570543	4.83725e-05	0.000282495	0.00274274	5.8082e-09	0.00860668	2.44038e-08	3.06829e-09	0.00104031	1.56845e-08	0.0962281	6.7046	0.306142	5.63879e-07	0.00329727	0.241655	0.00607319	0.437583	5.36985e-05	0.00100699	0.0259963	3.68947e-09	0.00988228
Yogurt, fruits | Twin-PP cup	17.82	0.207	161.13	2.77	0.0171911	0.00304538	0.177148	0.106775	0.000337903	0.0925966	1.47058e-05	6.3037e-05	0.00061826	1.18683e-09	0.00284596	5.55594e-09	1.15227e-09	0.000242776	3.38654e-09	0.0144546	1.59121	0.29214	1.2068e-07	0.000727447	0.662664	0.00209709	0.57467	9.12664e-05	0.000391218	0.00383703	7.36566e-09	0.0176625	3.44811e-08	7.15118e-09	0.00150671	2.10174e-08	0.0897075	9.8753	1.81307	7.48962e-07	0.00451466	0.338229	0.00901783	0.275614	7.93485e-05	0.0015736	0.0386216	5.7566e-09	0.0148442
Yogurt, vanilla | PS cup	5.83	0.217	180.13	1.94	0.01077	0.00256747	0.238391	0.0471098	0.000130548	0.0311904	2.43211e-06	2.27374e-05	0.000216103	4.25704e-10	0.000426987	1.54517e-09	-6.64993e-11	8.7133e-05	1.25573e-09	0.00869269	0.570858	-0.011155	2.16564e-08	0.000272938	0.261532	0.000724744	0.173155	1.3502e-05	0.000126228	0.00119971	2.36332e-09	0.00237044	8.5781e-09	-3.69174e-10	0.000483723	6.97123e-09	0.0482578	3.16914	-0.0619276	1.20226e-07	0.00151523	0.302772	0.00744555	0.184916	6.81473e-05	0.00124344	0.0318472	4.12119e-09	0.0129417
[truncated: 265 more columns]
